# Supplementary material for: Characterization of Novel Variants in P2YRY12, GP6 and TBXAS1 in Patients with Lifelong History of Bleeding
Source: Biomolecules. 2025 Nov 21;15(12):1639. doi: 10.3390/biom15121639 (PMC12730773; doi:10.3390/biom15121639)
Supplement: Supplementary file 1 [file biomolecules-15-01639-s001.zip]

Archive with 1 entries (1 files):
- biomolecules-3972089-supplementary.pdf
